# Supplementary material for: Concomitant Surgical Ablation Using a Novel Bipolar Radiofrequency Clamp: Outcomes from the TRAC-AF Registry
Source: J Clin Med. 2025 Nov 25;14(23):8360. doi: 10.3390/jcm14238360 (PMC12692788; doi:10.3390/jcm14238360)
Supplement: Supplementary file 1 [file jcm-14-08360-s001.zip]

Archive with 1 entries (1 files):
- jcm-3970973-supplementary.pdf
